# Supplementary material for: Seasonal Effects on Pathogenicity and Biocontrol Management of Botryosphaeria Dieback in Vitis vinifera L. cv. Cabernet Sauvignon and Sauvignon Blanc Under Field Conditions
Source: Plants (Basel). 2026 Feb 27;15(5):728. doi: 10.3390/plants15050728 (PMC12986627; doi:10.3390/plants15050728)
Supplement: Supplementary file 1 [file plants-15-00728-s001.zip]

Archive with 1 entries (1 files):
- plants-4142615-supplementary.pdf
